# Supplementary material for: Horse Behavior towards Familiar and Unfamiliar Humans: Implications for Equine-Assisted Services
Source: Animals (Basel). 2021 Aug 11;11(8):2369. doi: 10.3390/ani11082369 (PMC8388774; doi:10.3390/ani11082369)
Supplement: Supplementary file 1 [file animals-11-02369-s001.zip]

Archive with 1 entries (1 files):
- animals-1310088-SI.pdf
